# Supplementary material for: Phylogenomics, evolution and origin of multidrug-resistant Acinetobacter baumannii ST15
Source: Microb Genom. 2025 Jul 17;11(7):001450. doi: 10.1099/mgen.0.001450 (PMC12284407; doi:10.1099/mgen.0.001450)
Supplement: Table S1. [file mgen-11-01450-s001.xlsx]

## Sheet: Sheet1
Strain	Collection Year	Isolation Country	Isolation Source (on Tree)	Isolation Source	BioSample/GenBank accession	checkM	OCL	KL	ST (Oxford Scheme)	Plasmid	IS_ampC_context	IS-oxaAb	blaOXA(23)_context	blaOXA(58)	blaOXA_50	blaOXA_24_72	blaOXA_253	blaTEM_1	blaAQU	blaCARB_50	blaCTX_M_15	blaGES_11	blaIMP_1	blaNDM_1	aacC2e	aac6Ian	aac6Ib	aac6IbAKT	aadA1	aadA2	aadB	strA/B	aph3VI	aphA.6	armA	arr.2	blaPER_7	ble_MBL	catA2	cmlA1/A5/B1	dfrA7	floR	mph_E/msr_E	rmtG	sul1	sul2	tet_39	tet_B/tet_E
C4	Unknown	Germany	clinical	clinical	SAMEA8563638	100	OCL7	KL49	1115	r3-T12,r3-T11	ampC allele 15(ISAba1 Upsterm)	(-)	(-)	(+)	(-)	(-)	(-)	(-)	(-)	(-)	(-)	(-)	(-)	(-)	(-)	(-)	(-)	(-)	(-)	(-)	(+)	(-)	(-)	(-)	(-)	(-)	(-)	(-)	(-)	(-)	(-)	(-)	(-)	(-)	(-)	(+)	(-)	(-)
BMBF-77	Unknown	Hungary	clinical	clinical	SAMEA8563677	100	OCL7	KL49	1115	r3-T14,r3-T12	ampC allele 15(ISAba1 Upsterm)	IS-oxa219	(-)	(-)	(-)	(-)	(-)	(-)	(-)	(-)	(-)	(-)	(-)	(-)	(-)	(-)	(-)	(-)	(-)	(-)	(+)	(-)	(-)	(-)	(-)	(-)	(-)	(-)	(-)	(-)	(-)	(-)	(-)	(-)	(-)	(+)	(-)	(-)
BMBF-129	2021	Turkey	clinical	clinical	SAMEA8563657	100	OCL7	KL40	438	r3-T10,r3-T12,rP-T1	ampC allele 15(ISAba1 Upsterm)	(-)	(-)	(+)	(-)	(-)	(-)	(-)	(-)	(-)	(-)	(-)	(-)	(-)	(-)	(-)	(-)	(-)	(-)	(-)	(-)	(-)	(-)	(+)	(-)	(-)	(-)	(-)	(-)	(-)	(-)	(-)	(-)	(-)	(-)	(+)	(-)	(-)
Ab242	1997	Argentina	other clinical	abdominal fluid	NXGW00000000.1	100	OCL7	KL9	NA	r3-T3,r3-T60	ampC allele 15(NO IS Upsterm)	(-)	(-)	(-)	(-)	(-)	(-)	(-)	(-)	(-)	(-)	(-)	(-)	(-)	(-)	(-)	(-)	(-)	(-)	(-)	(-)	(-)	(-)	(-)	(-)	(-)	(-)	(-)	(-)	(-)	(-)	(-)	(-)	(-)	(-)	(+)	(-)	(-)
NIPH_1734	2001	Czech Republic	Respiratory	Sputum	APOX00000000.1	100	OCL7	KL49	950	r3-T1,rP-T1	ampC allele 15(NO IS Upsterm)	(-)	(-)	(+)	(-)	(-)	(-)	(-)	(-)	(-)	(-)	(-)	(-)	(-)	(-)	(-)	(-)	(-)	(-)	(-)	(+)	(-)	(-)	(+)	(-)	(-)	(-)	(-)	(-)	(-)	(-)	(-)	(-)	(-)	(-)	(-)	(-)	(-)
MRSN548254	2003	Iraq	Hospital enviroment	Environmental	CP179880	100	OCL7	KL49	236	r3-T14	ampC allele 15(NO IS Upsterm)	(-)	(-)	(-)	(-)	(-)	(-)	(-)	(-)	(-)	(-)	(-)	(-)	(-)	(-)	(-)	(-)	(-)	(-)	(-)	(-)	(+)	(-)	(+)	(-)	(-)	(-)	(-)	(-)	(-)	(-)	(-)	(-)	(+)	(-)	(+)	(-)	(-)
MRSN548236	2003	Iraq	Hospital enviroment	Environmental	JBKACT000000000	100	OCL7	KL49	236	r3-T17,r3-T10,r3-T14,r3Tnovel	ampC allele 15(NO IS Upsterm)	(-)	(-)	(-)	(-)	(-)	(-)	(-)	(-)	(+)	(-)	(-)	(-)	(-)	(-)	(-)	(-)	(-)	(-)	(-)	(+)	(-)	(-)	(-)	(-)	(-)	(-)	(-)	(-)	(-)	(-)	(-)	(-)	(-)	(-)	(+)	(-)	(-)
MRSN548218	2003	Iraq	Hospital enviroment	Environmental	JBKACU000000000	100	OCL7	KL49	225	r3-T17,r3-T10,r3-T14,r3Tnovel	ampC allele 15(NO IS Upsterm)	(-)	(-)	(-)	(-)	(-)	(-)	(-)	(-)	(+)	(-)	(-)	(-)	(-)	(-)	(-)	(-)	(-)	(-)	(-)	(+)	(-)	(-)	(-)	(-)	(-)	(-)	(-)	(-)	(-)	(-)	(-)	(-)	(-)	(-)	(+)	(+)	(-)
MRSN548184	2003	Iraq	Hospital enviroment	Environmental	JBKACV000000000	100	OCL7	KL49	236	r3-T17,r3-T10,r3-T14,r3-T180,r3-Tnovel	ampC allele 15(NO IS Upsterm)	(-)	(-)	(-)	(-)	(-)	(-)	(-)	(-)	(+)	(-)	(-)	(-)	(-)	(-)	(-)	(-)	(-)	(-)	(-)	(+)	(-)	(-)	(-)	(-)	(-)	(-)	(-)	(-)	(-)	(-)	(-)	(-)	(-)	(-)	(+)	(+)	(-)
MRSN548175	2003	Iraq	Hospital enviroment	Environmental	JBKACW000000000	100	OCL7	KL49	236	r3-T17,r3-T10,r3-T14,r3Tnovel	ampC allele 15(NO IS Upsterm)	(-)	(-)	(-)	(-)	(-)	(-)	(-)	(-)	(+)	(-)	(-)	(-)	(-)	(-)	(-)	(-)	(-)	(-)	(-)	(+)	(-)	(-)	(-)	(-)	(-)	(-)	(-)	(-)	(-)	(-)	(-)	(-)	(-)	(-)	(+)	(+)	(-)
MRSN548102	2003	Iraq	Hospital enviroment	Environmental	CP179875	100	OCL7	KL49	236	r3-T17,r3-T10,r3-T14	ampC allele 15(NO IS Upsterm)	(-)	(-)	(-)	(-)	(-)	(-)	(-)	(-)	(+)	(-)	(-)	(-)	(-)	(-)	(-)	(-)	(-)	(-)	(-)	(+)	(-)	(-)	(-)	(-)	(-)	(-)	(-)	(-)	(-)	(-)	(-)	(-)	(-)	(-)	(+)	(+)	(-)
AB1047	2003	Spain	clinical	clinical	DADALY000000000.1	100	OCL6	KL2	133	r3-T2,r3-T14,r3-T60	ampC allele 15(NO IS Upsterm)	(-)	(-)	(-)	(-)	(-)	(-)	(-)	(-)	(-)	(-)	(-)	(-)	(-)	(-)	(-)	(-)	(-)	(-)	(-)	(-)	(-)	(-)	(-)	(-)	(-)	(-)	(-)	(-)	(-)	(-)	(-)	(-)	(-)	(-)	(-)	(-)	(-)
MRSN23390	2014	Afghanistan	other	IV line	JBKACX000000000	100	OCL7	KL9	236	r3-T14,r3-T60	ampC allele Type-2	(-)	(-)	(-)	(-)	(-)	(-)	(-)	(-)	(-)	(-)	(-)	(-)	(-)	(-)	(-)	(-)	(-)	(-)	(-)	(-)	(-)	(-)	(-)	(-)	(-)	(-)	(-)	(-)	(-)	(-)	(-)	(-)	(-)	(-)	(-)	(-)	(-)
BMBF_193	Unknown	Argentina	clinical	clinical	SAMEA8563656	100	OCL7	KL9	236	r3-T14,r1-Tnovel,r1-Tnovel	ampC allele Type-2	(-)	(-)	(+)	(-)	(-)	(-)	(+)	(-)	(-)	(-)	(-)	(-)	(-)	(+)	(-)	(-)	(-)	(-)	(-)	(-)	(+)	(-)	(+)	(-)	(-)	(-)	(-)	(-)	(-)	(-)	(-)	(-)	(-)	(-)	(+)	(-)	(-)
Ab825	1999	Argentina	Wound	wound	NTFR00000000	100	OCL7	KL235	104	r1-Tnovel	ampC allele Type-2	(-)	(-)	(-)	(-)	(-)	(-)	(-)	(-)	(-)	(-)	(-)	(-)	(-)	(-)	(-)	(-)	(-)	(-)	(-)	(-)	(-)	(-)	(-)	(-)	(-)	(-)	(-)	(-)	(-)	(-)	(-)	(-)	(-)	(-)	(-)	(-)	(+)
Ab244	1997	Argentina	Blood	blood	PGTR00000000	100	OCL7	KL9	236	r3-T3,r3-Tnovel,r3-Tnovel	ampC allele Type-2	(-)	(-)	(-)	(-)	(-)	(-)	(+)	(-)	(-)	(-)	(-)	(-)	(-)	(+)	(-)	(-)	(-)	(-)	(-)	(-)	(-)	(-)	(-)	(-)	(-)	(-)	(-)	(-)	(-)	(-)	(-)	(-)	(-)	(-)	(+)	(-)	(-)
1527487	Unknown	Argentina	clinical	clinical	SAMEA7171694	100	OCL7	KL22	225	r3-T3,r3-T14,r3-T6,r3-T6,r1-Tnovel	ampC allele Type-2	(-)	Tn2008	(-)	(-)	(-)	(-)	(-)	(-)	(-)	(-)	(-)	(-)	(-)	(-)	(-)	(-)	(-)	(-)	(-)	(-)	(-)	(-)	(-)	(-)	(-)	(-)	(-)	(-)	(-)	(-)	(-)	(+)	(-)	(-)	(+)	(-)	(-)
MC75	2016	Bolivia	Wound	Ulcer	QXOL00000000	99.91	OCL7	KL9	NA	r3-T14,r3-T60,r3-T60	ampC allele Type-2	(-)	Tn2008	(-)	(-)	(-)	(-)	(+)	(-)	(-)	(-)	(-)	(-)	(-)	(+)	(-)	(-)	(-)	(-)	(-)	(-)	(+)	(-)	(+)	(-)	(-)	(-)	(-)	(-)	(-)	(-)	(-)	(-)	(-)	(-)	(+)	(-)	(-)
L053	2012	Brazil	Blood	blood	JABLWP000000000	100	OCL7	KL9	236	r3-T3,r3-T14,r3-T13	ampC allele Type-2	(-)	Tn2008	(-)	(-)	(-)	(-)	(-)	(-)	(-)	(-)	(-)	(-)	(-)	(-)	(-)	(-)	(-)	(-)	(-)	(-)	(-)	(-)	(-)	(-)	(-)	(-)	(-)	(-)	(-)	(-)	(-)	(-)	(-)	(-)	(-)	(-)	(-)
FAI132	2020	Brazil	Blood	blood	NZ_JASNGA000000000.1	99.73	OCL7	KL2	236	r3-T3,r3-T16,r1-Tnovel,r3-T60,rP-T1	ampC allele Type-2	(-)	Tn2008	(-)	(-)	(-)	(-)	(-)	(-)	(-)	(-)	(-)	(-)	(-)	(-)	(-)	(-)	(-)	(-)	(-)	(+)	(-)	(-)	(+)	(-)	(-)	(-)	(-)	(-)	(-)	(-)	(+)	(+)	(-)	(-)	(+)	(-)	(-)
49349	2010	Brazil	urine	urine	JARUPN000000000	100	OCL7	KL3	236	r3-T14,r3-T60,r3-T13,r3-T60	ampC allele Type-2	(-)	Tn2008	(-)	(-)	(-)	(-)	(-)	(-)	(-)	(-)	(-)	(-)	(-)	(-)	(-)	(-)	(-)	(-)	(-)	(-)	(+)	(-)	(+)	(-)	(-)	(-)	(-)	(-)	(-)	(-)	(+)	(+)	(-)	(-)	(+)	(-)	(-)
7024	2011	Brazil	other	n/a	SAMN11883759	100	OCL10	KL3	1160	r3-T14,r3-T60,r3-T2	ampC allele Type-2	(-)	Tn2008	(-)	(-)	(-)	(-)	(-)	(-)	(-)	(-)	(-)	(-)	(-)	(-)	(-)	(-)	(-)	(-)	(-)	(-)	(-)	(-)	(-)	(-)	(-)	(-)	(-)	(-)	(-)	(-)	(-)	(-)	(-)	(-)	(-)	(-)	(-)
414.17	2017	Brazil	other	Catheter tip	JAATOE000000000	100	OCL7	KL235	2594	r3-T14,r3-T60	ampC allele Type-2	(-)	Tn2008	(-)	(-)	(-)	(-)	(-)	(-)	(-)	(-)	(-)	(-)	(-)	(-)	(-)	(-)	(-)	(-)	(-)	(-)	(-)	(-)	(+)	(-)	(-)	(-)	(-)	(-)	(-)	(-)	(-)	(+)	(-)	(-)	(-)	(-)	(-)
05A16CRGN001	2016	Canada	clinical	clinical	DADAEU000000000.1	100	OCL7	KL9	236	r2-T18	ampC allele Type-2	(-)	(-)	(-)	(-)	(+)	(-)	(+)	(-)	(-)	(-)	(-)	(-)	(-)	(+)	(+)	(-)	(-)	(-)	(-)	(-)	(+)	(-)	(+)	(-)	(-)	(-)	(-)	(-)	(-)	(-)	(-)	(-)	(-)	(-)	(+)	(-)	(+)
UC27639	2013	Chile	urine	urine	JAHICS000000000	100	OCL7	KL22	225	r3-T60, r3-T14,r3-T13,r3	ampC allele Type-2	IS-oxa219	(-)	(-)	(-)	(-)	(-)	(+)	(-)	(-)	(-)	(-)	(-)	(-)	(+)	(-)	(-)	(-)	(-)	(-)	(-)	(-)	(-)	(+)	(-)	(-)	(-)	(-)	(+)	(-)	(-)	(-)	(-)	(-)	(-)	(+)	(-)	(-)
UC25816	2012	Chile	Blood	Blood	JAHICT000000000	100	OCL7	KL22	225	r3-T14, r3- T60, r3-T13,r3-T60,r3-T60,r3-T60	ampC allele Type-2	IS-oxa219	(-)	(-)	(-)	(-)	(-)	(+)	(-)	(-)	(-)	(-)	(-)	(-)	(-)	(-)	(-)	(-)	(-)	(-)	(-)	(-)	(-)	(+)	(-)	(-)	(-)	(-)	(-)	(-)	(-)	(-)	(-)	(-)	(-)	(+)	(-)	(-)
UC24137	2011	Chile	Wound	sacrum ulcer	CP076817	100	OCL7	KL22	225	---	ampC allele Type-2	IS-oxa219	(-)	(-)	(-)	(-)	(-)	(-)	(-)	(-)	(-)	(-)	(-)	(-)	(-)	(-)	(-)	(-)	(-)	(-)	(-)	(-)	(-)	(+)	(-)	(-)	(-)	(-)	(-)	(-)	(-)	(-)	(-)	(-)	(-)	(-)	(-)	(-)
UC22807	2011	Chile	Wound	leg bone	JAHICU000000000	100	OCL7	KL22	225	r3-T60,r3-T13	ampC allele Type-2	IS-oxa219	(-)	(-)	(-)	(-)	(-)	(+)	(-)	(-)	(-)	(-)	(-)	(-)	(-)	(-)	(-)	(-)	(-)	(-)	(-)	(-)	(-)	(+)	(-)	(-)	(-)	(-)	(+)	(-)	(-)	(-)	(-)	(-)	(-)	(+)	(-)	(-)
UC22488	2010	Chile	Respiratory	endotracheal aspirate	JAHICV000000000	100	OCL7	KL22	225	r3-T14,r3-T13,r3-T60 ,r3-T60	ampC allele Type-2	IS-oxa51	(-)	(-)	(-)	(-)	(-)	(+)	(-)	(-)	(-)	(-)	(-)	(-)	(+)	(-)	(-)	(-)	(-)	(-)	(-)	(-)	(-)	(+)	(-)	(-)	(-)	(-)	(-)	(-)	(-)	(-)	(-)	(-)	(-)	(-)	(-)	(-)
UC21698	2010	Chile	Wound	leg tissue	JAHICY000000000	100	OCL7	KL9	236	r3-T14	ampC allele Type-2	IS-oxa219	(-)	(+)	(-)	(-)	(-)	(-)	(-)	(-)	(-)	(-)	(-)	(-)	(-)	(-)	(-)	(-)	(-)	(-)	(-)	(+)	(-)	(+)	(-)	(-)	(-)	(-)	(-)	(-)	(-)	(-)	(-)	(-)	(-)	(+)	(-)	(-)
UC21460	2023	Chile	other	n/a	NZ_CP076814	100	OCL7	KL22	225	---	ampC allele Type-2	IS-oxa219	(-)	(-)	(-)	(-)	(-)	(-)	(-)	(-)	(-)	(-)	(-)	(-)	(-)	(-)	(-)	(-)	(-)	(-)	(-)	(-)	(-)	(+)	(-)	(-)	(-)	(-)	(-)	(-)	(-)	(-)	(-)	(-)	(-)	(-)	(-)	(-)
UC20932	2010	Chile	Wound	leg wound	JAHICY000000000	100	OCL7	KL9	236	r3-T14, r3-T18,r1-Tnovel,r3-T60,r3-T60	ampC allele Type-2	(-)	(-)	(+)	(-)	(-)	(-)	(-)	(-)	(-)	(-)	(-)	(-)	(-)	(-)	(-)	(-)	(-)	(-)	(-)	(-)	(-)	(-)	(+)	(-)	(-)	(-)	(-)	(-)	(-)	(-)	(-)	(-)	(-)	(-)	(-)	(-)	(-)
UC20371	2010	Chile	Wound	leg tissue	JAHICY000000000	100	OCL7	KL22	225	r3-T14,r3-T13,r3-T60,r3-T60,r3-T60	ampC allele Type-2	IS-oxa219	(-)	(-)	(-)	(-)	(-)	(+)	(-)	(-)	(-)	(-)	(-)	(-)	(+)	(-)	(-)	(-)	(-)	(-)	(-)	(-)	(-)	(+)	(-)	(-)	(-)	(-)	(+)	(-)	(-)	(-)	(-)	(-)	(-)	(+)	(-)	(-)
BMBF320	Unknown	Chile	clinical	clinical	SAMEA8563573	100	OCL7	KL9	236	r3-T3,r3-T14-r3-T60,r3-T13,r3-T60,r3-T,60,r1-Tnovel	ampC allele Type-2	IS-oxa219	(-)	(-)	(-)	(-)	(-)	(+)	(-)	(-)	(-)	(-)	(-)	(-)	(+)	(-)	(-)	(-)	(-)	(-)	(-)	(-)	(-)	(-)	(-)	(-)	(-)	(-)	(-)	(-)	(-)	(-)	(-)	(-)	(-)	(-)	(-)	(-)
Ab3_Ch	2017	Chile	urine	urine	PGTR00000000	99.73	OCL7	KL235	104	r3-T14,r3-T60	ampC allele Type-2	IS-oxa219	(-)	(-)	(-)	(-)	(-)	(+)	(-)	(-)	(-)	(-)	(-)	(-)	(+)	(-)	(-)	(-)	(-)	(-)	(-)	(-)	(-)	(+)	(-)	(-)	(-)	(-)	(-)	(-)	(-)	(-)	(-)	(-)	(-)	(-)	(-)	(-)
AB1352	2014	Chile	clinical	clinical	SAMN14669867	100	OCL7	KL9	236	r3-T14, r3-T18, r3-T60, r3-T60,r1-Tnovel,r1-T18, r3-T60	ampC allele Type-2	(-)	(-)	(+)	(-)	(-)	(-)	(-)	(-)	(-)	(-)	(-)	(-)	(-)	(-)	(-)	(-)	(-)	(-)	(-)	(-)	(-)	(-)	(+)	(-)	(-)	(-)	(-)	(-)	(-)	(-)	(-)	(-)	(-)	(-)	(-)	(-)	(-)
AB1316	2014	Chile	clinical	clinical	DADAOH000000000.1	100	OCL3	Kl22	225	r3-T2,r3-T14,r3-T60	ampC allele Type-2	IS-oxa219	(-)	(+)	(-)	(-)	(-)	(-)	(-)	(-)	(-)	(-)	(-)	(-)	(-)	(-)	(-)	(-)	(-)	(-)	(-)	(-)	(-)	(+)	(-)	(-)	(-)	(-)	(-)	(-)	(-)	(-)	(-)	(-)	(-)	(-)	(-)	(-)
A882	2019	Chile	Respiratory	Pulmonary secretion	JAGTAH000000000	100	OCL7	KL22	225	r3-T14,r3-T60	ampC allele Type-2	IS-oxa219	(-)	(-)	(-)	(-)	(-)	(+)	(-)	(-)	(-)	(-)	(-)	(-)	(+)	(-)	(-)	(-)	(-)	(-)	(-)	(-)	(-)	(+)	(-)	(-)	(-)	(-)	(-)	(-)	(-)	(-)	(-)	(-)	(-)	(-)	(-)	(-)
LBMM_6398	2020	Egypt	other	swab	JARNLL000000000	100	OCL7	KL9	236	r3-T60,r3-T14,r3-T60,r3-T13,r3-T60	ampC allele Type-2	(-)	Tn2006	(-)	(-)	(-)	(-)	(-)	(-)	(-)	(-)	(-)	(-)	(-)	(-)	(-)	(-)	(-)	(-)	(-)	(-)	(+)	(-)	(+)	(+)	(+)	(-)	(-)	(-)	(-)	(-)	(-)	(+)	(-)	(+)	(-)	(-)	(-)
LBMM_6392	2020	Egypt	Respiratory	MiNepal	NZ_JARNLR000000000.1	100	OCL7	KL9	236	r3-T60,r3-T14,r3-T13,r3-T60	ampC allele Type-2	(-)	Tn2006	(-)	(-)	(-)	(-)	(-)	(-)	(-)	(-)	(-)	(-)	(-)	(-)	(-)	(-)	(-)	(-)	(-)	(-)	(+)	(-)	(+)	(+)	(+)	(-)	(-)	(-)	(-)	(-)	(-)	(+)	(-)	(+)	(-)	(-)	(-)
A8a	2015	Egypt	other	n/a	NZ_JACSTY000000000.1	99.73	OCL7	KL235	104	r3-T60,r3-T13,r3-T14,r3-T60,r1-Tnovel,r1-Tnovel	ampC allele Type-2	(-)	Tn2006	(-)	(-)	(-)	(-)	(-)	(-)	(-)	(-)	(-)	(-)	(-)	(-)	(-)	(-)	(-)	(-)	(-)	(-)	(+)	(-)	(+)	(+)	(+)	(-)	(-)	(-)	(-)	(-)	(-)	(+)	(-)	(+)	(+)	(-)	(-)
SG3166	2016	Germany	Respiratory	respiratory sample	SAMN09714556	100	OCL7	KL9	236	r3-T3,r3-T12,r3-T13	ampC allele Type-2	(-)	Tn2006	(-)	(-)	(-)	(-)	(-)	(-)	(-)	(-)	(-)	(-)	(-)	(-)	(-)	(-)	(-)	(-)	(-)	(-)	(+)	(-)	(+)	(-)	(-)	(-)	(-)	(-)	(-)	(-)	(-)	(-)	(-)	(-)	(+)	(-)	(+)
SG3161	2016	Germany	Wound	wound swab	SAMN09714555	100	OCL7	KL9	236	r3-T3,r3-T12,r3-T13	ampC allele Type-2	(-)	Tn2006	(-)	(-)	(-)	(-)	(-)	(-)	(-)	(-)	(-)	(-)	(-)	(-)	(-)	(-)	(-)	(-)	(-)	(-)	(+)	(-)	(+)	(-)	(-)	(-)	(-)	(-)	(-)	(-)	(-)	(-)	(-)	(-)	(+)	(-)	(+)
Aci00892	2012	Germany	clinical	clinical material	CAJHFM000000000	100	OCL7	KL22	225	rP-T1,r3-T14,r3-T4,r3-T60	ampC allele Type-2	(-)	Tn2008	(-)	(-)	(-)	(-)	(-)	(-)	(-)	(-)	(+)	(-)	(-)	(-)	(-)	(-)	(+)	(-)	(+)	(+)	(+)	(-)	(+)	(-)	(-)	(-)	(-)	(-)	(+)	(+)	(-)	(+)	(-)	(+)	(+)	(-)	(-)
Aci00694	2013	Germany	clinical	clinical material	CAJHFM000000000	100	OCL7	KL22	225	r3-T3,r3-T1,rP-T1,rP-T1	ampC allele Type-2	(-)	(-)	(-)	(-)	(+)	(-)	(-)	(-)	(-)	(-)	(-)	(-)	(-)	(-)	(-)	(-)	(-)	(-)	(-)	(-)	(+)	(-)	(+)	(-)	(-)	(-)	(-)	(-)	(-)	(-)	(-)	(-)	(-)	(-)	(+)	(-)	(-)
AB1357	2014	Mexico	clinical	clinical	DADALJ000000000.1	100	OCL3	Kl23	225	r3-T14,r3-T60,r3-T60	ampC allele Type-2	IS-oxa219	(-)	(+)	(-)	(-)	(-)	(+)	(-)	(-)	(-)	(-)	(-)	(-)	(+)	(-)	(-)	(-)	(-)	(-)	(-)	(-)	(-)	(+)	(-)	(-)	(-)	(-)	(+)	(-)	(-)	(-)	(-)	(-)	(-)	(+)	(-)	(-)
MDRA IOMTU727	2014	Nepal	clinical	clinical	DADBMN000000000.2	100	OCL7	KL9	236	r3-T60, r3-T60, r3-T14, r3-T13,r3-T60	ampC allele Type-2	(-)	Tn2006	(-)	(-)	(-)	(-)	(-)	(-)	(-)	(-)	(-)	(-)	(-)	(-)	(-)	(-)	(-)	(-)	(-)	(-)	(+)	(-)	(+)	(+)	(+)	(+)	(-)	(-)	(-)	(-)	(-)	(+)	(-)	(+)	(+)	(-)	(+)
MDRA IOMTU436	2013	Nepal	clinical	clinical	DADBLH000000000.1	100	OCL7	KL9	236	r3-T60,r3-T13,r3-T60,r3-T14,r3-T60,r3-T60	ampC allele Type-2	(-)	Tn2006	(-)	(-)	(-)	(-)	(+)	(-)	(-)	(-)	(-)	(-)	(-)	(+)	(-)	(-)	(-)	(-)	(-)	(-)	(+)	(-)	(+)	(+)	(+)	(-)	(-)	(-)	(-)	(-)	(-)	(+)	(-)	(+)	(+)	(-)	(+)
JUNP406	2024	Nepal	other	n/a	AP031579.1	100	OCL7	KL9	236	---	ampC allele Type-2	(-)	Tn2006	(-)	(-)	(-)	(-)	(-)	(-)	(-)	(-)	(-)	(-)	(-)	(-)	(-)	(-)	(-)	(-)	(-)	(-)	(-)	(-)	(+)	(-)	(-)	(-)	(-)	(-)	(-)	(-)	(-)	(-)	(-)	(-)	(-)	(-)	(-)
AbHTMGP-3145	2021	Paraguay	Respiratory	tracheal secretion	NZ_JAXKSA000000000.1	100	OCL7	KL22	225	r3-T14,r1-Tnovel	ampC allele Type-2	(-)	Tn2008	(-)	(-)	(-)	(-)	(+)	(-)	(-)	(-)	(-)	(-)	(-)	(+)	(-)	(-)	(-)	(-)	(-)	(-)	(+)	(-)	(+)	(-)	(-)	(-)	(-)	(-)	(-)	(-)	(-)	(-)	(-)	(-)	(+)	(-)	(-)
CriePir306	2019	Russia	Respiratory	BAL (bronchoalveolar lavage)	NZ_JAEPVY000000000.2	100	OCL7	KL213	692	r3-T3,r3-T14,r3-T13,r3-Tnovel,r1-Tnovel	ampC allele Type-2	(-)	(-)	(-)	(-)	(-)	(-)	(-)	(-)	(-)	(-)	(-)	(-)	(-)	(-)	(-)	(-)	(-)	(-)	(-)	(-)	(-)	(-)	(+)	(-)	(-)	(-)	(-)	(-)	(-)	(-)	(-)	(-)	(-)	(-)	(+)	(-)	(-)
SM1502838	2015	Sweden	Wound	wound	DAETJD000000000	100	OCL7	KL9	236	r3-T60, r3-T60, rP-T1, r3-T14, r3-T13, r3-Tnovel	ampC allele Type-2	(-)	Tn2008::ISAba12	(-)	(-)	(-)	(-)	(-)	(-)	(-)	(-)	(-)	(-)	(-)	(-)	(-)	(-)	(-)	(-)	(-)	(-)	(-)	(-)	(+)	(-)	(-)	(-)	(-)	(-)	(-)	(-)	(-)	(-)	(-)	(-)	(+)	(-)	(-)
S1500894	2015	Sweden	Wound	wound	DAETKH000000000.1	100	OCL7	KL9	236	r3-T60, r3-T60, rP-T1, r3-T14, r3-T13, r3-Tnovel	ampC allele Type-2	(-)	Tn2008::ISAba12	(-)	(-)	(-)	(-)	(-)	(-)	(-)	(-)	(-)	(-)	(-)	(-)	(-)	(-)	(-)	(-)	(-)	(-)	(-)	(-)	(-)	(-)	(-)	(-)	(-)	(-)	(-)	(-)	(-)	(-)	(-)	(-)	(+)	(-)	(-)
S1500026	2015	Sweden	Wound	wound	DAETJW000000000.1	100	OCL7	KL9	236	r3-T60, r3-T60, rP-T1, r3-T14, r3-T13, r3-Tnovel	ampC allele Type-2	(-)	Tn2008::ISAba12	(-)	(-)	(-)	(-)	(-)	(-)	(-)	(-)	(-)	(-)	(-)	(-)	(-)	(-)	(-)	(-)	(-)	(-)	(-)	(-)	(+)	(-)	(-)	(-)	(-)	(-)	(-)	(-)	(-)	(-)	(-)	(-)	(+)	(-)	(-)
S1500011	2015	Sweden	Wound	wound	DAETJJ000000000.1	100	OCL7	KL9	236	r3-T60, r3-T3, r3-T3, rP-T1, r3-T14,r3-T13,r3-Tnovel	ampC allele Type-2	(-)	Tn2008::ISAba12	(-)	(-)	(-)	(-)	(-)	(-)	(-)	(-)	(-)	(-)	(-)	(-)	(-)	(-)	(-)	(-)	(-)	(-)	(-)	(-)	(-)	(-)	(-)	(-)	(-)	(-)	(-)	(-)	(-)	(-)	(-)	(-)	(+)	(-)	(-)
S1405993	2014	Sweden	Wound	wound	DAETLX000000000.1	100	OCL7	KL9	236	r3-T60, r3-T3,rP-T1,r3-T14,r3-T14,r3-T13	ampC allele Type-2	(-)	Tn2008::ISAba12	(-)	(-)	(-)	(-)	(-)	(-)	(-)	(-)	(-)	(-)	(-)	(-)	(-)	(-)	(-)	(-)	(-)	(-)	(-)	(-)	(+)	(-)	(-)	(-)	(-)	(-)	(-)	(-)	(-)	(-)	(-)	(-)	(+)	(-)	(-)
S1405522	2014	Sweden	Wound	wound	DAETJT000000000.1	100	OCL7	KL9	236	r3-T60, r3-T3,rP-T1,r3-T14,r3-T13,r1-Tnovel	ampC allele Type-2	(-)	Tn2008::ISAba12	(-)	(-)	(-)	(-)	(-)	(-)	(-)	(-)	(-)	(-)	(-)	(-)	(-)	(-)	(-)	(-)	(-)	(-)	(-)	(-)	(+)	(-)	(-)	(-)	(-)	(-)	(-)	(-)	(-)	(-)	(-)	(-)	(+)	(-)	(-)
S1405509	2014	Sweden	Wound	wound	DAETJB000000000.1	100	OCL7	KL9	236	r3-T3,r3-T60,rP-T1,r3-Tr14,r3-T13,r3-Tnovel	ampC allele Type-2	(-)	Tn2008::ISAba12	(-)	(-)	(-)	(-)	(-)	(-)	(-)	(-)	(-)	(-)	(-)	(-)	(-)	(-)	(-)	(-)	(-)	(-)	(-)	(-)	(+)	(-)	(-)	(-)	(-)	(-)	(-)	(-)	(-)	(-)	(-)	(-)	(+)	(-)	(-)
S1405184	2014	Sweden	Wound	wound	DAETJI000000000.1	100	OCL7	KL9	236	r3-T60, r3-T3,rP-T1,r3-T14,r3-T13,r1-Tnovel	ampC allele Type-2	(-)	Tn2008::ISAba12	(-)	(-)	(-)	(-)	(-)	(-)	(-)	(-)	(-)	(-)	(-)	(-)	(-)	(-)	(-)	(-)	(-)	(-)	(-)	(-)	(+)	(-)	(-)	(-)	(-)	(-)	(-)	(-)	(-)	(-)	(-)	(-)	(+)	(-)	(-)
B1421097	2014	Sweden	Blood	Blood stream	DAETJG000000000.1	100	OCL7	KL9	236	r3-T3, r3-T14, r3-T13 ,r3-Tnovel	ampC allele Type-2	(-)	(-)	(-)	(-)	(-)	(-)	(-)	(-)	(-)	(-)	(-)	(-)	(-)	(-)	(-)	(-)	(-)	(-)	(-)	(-)	(-)	(-)	(-)	(-)	(-)	(-)	(-)	(-)	(-)	(-)	(-)	(-)	(-)	(-)	(+)	(-)	(-)
MRSN122172	2023	Ukraine	Wound	Wound	CP179869	100	OCL7	KL49	236	r3-T14	ampC allele Type-2	(-)	(-)	(-)	(-)	(-)	(-)	(-)	(-)	(+)	(-)	(-)	(-)	(-)	(-)	(-)	(-)	(-)	(-)	(-)	(+)	(-)	(-)	(-)	(-)	(-)	(-)	(-)	(-)	(-)	(-)	(-)	(-)	(-)	(-)	(+)	(+)	(-)
1488263	2019	Unknown	other	n/a	SAMEA4802980	100	OCL8	KL22	225	r3_T60,r3-Tnovel	ampC allele Type-2	IS-oxa219	(-)	(+)	(-)	(-)	(-)	(-)	(-)	(-)	(-)	(-)	(-)	(-)	(-)	(-)	(-)	(-)	(-)	(-)	(-)	(-)	(-)	(+)	(-)	(-)	(-)	(-)	(-)	(-)	(-)	(-)	(-)	(-)	(-)	(-)	(-)	(-)
1464585	Unknown	Unknown	other	n/a	SAMEA4802963	100	OCL7	KL9	236	r3-T18	ampC allele Type-2	(-)	(-)	(-)	(-)	(+)	(-)	(+)	(-)	(-)	(-)	(-)	(-)	(-)	(+)	(-)	(-)	(-)	(-)	(-)	(-)	(+)	(-)	(+)	(-)	(-)	(-)	(-)	(-)	(-)	(-)	(-)	(-)	(-)	(-)	(+)	(-)	(+)
1308444	2019	Unknown	other	n/a	SAMEA4802874	100	OCL7	KL22	225	r3_T60,r3-Tnovel	ampC allele Type-2	IS-oxa219	(-)	(-)	(-)	(-)	(-)	(-)	(-)	(-)	(-)	(-)	(-)	(-)	(-)	(-)	(-)	(-)	(-)	(-)	(-)	(-)	(-)	(+)	(-)	(-)	(-)	(-)	(-)	(-)	(-)	(-)	(-)	(-)	(-)	(-)	(-)	(-)
1163523	2019	Unknown	other	n/a	SAMEA4802140	100	OCL3	KL22	225	----	ampC allele Type-2	Is-oxa51	(-)	(+)	(-)	(-)	(-)	(-)	(-)	(-)	(-)	(-)	(-)	(-)	(-)	(-)	(-)	(-)	(-)	(-)	(-)	(-)	(-)	(+)	(-)	(-)	(-)	(-)	(-)	(-)	(-)	(-)	(-)	(-)	(-)	(-)	(-)	(-)
MRSN636378	2018	USA	Urine	Urine	JBKACS000000000	100	OCL7	KL9	236	r3-T14, r1-Tnovel,r1-Tnovel	ampC allele Type-2	(-)	Tn2008	(-)	(-)	(-)	(-)	(-)	(-)	(-)	(-)	(-)	(-)	(-)	(-)	(-)	(-)	(-)	(-)	(-)	(-)	(-)	(-)	(+)	(-)	(-)	(-)	(-)	(-)	(-)	(-)	(-)	(+)	(-)	(-)	(+)	(-)	(-)
MRSN22070	2013	USA	Surveillance	Surveillance	JBKACY000000000	99.73	OCL7	KL9	1115	r3-T14,r1 -Tnovel	ampC allele Type-2	(-)	Tn2008	(-)	(-)	(-)	(-)	(-)	(-)	(-)	(-)	(-)	(-)	(-)	(-)	(-)	(-)	(-)	(-)	(-)	(-)	(+)	(-)	(+)	(-)	(-)	(-)	(-)	(-)	(-)	(-)	(-)	(-)	(+)	(-)	(+)	(-)	(-)
MRSN21869	2013	USA	Wound	ulcer	JBKACZ000000000	100	OCL7	KL9	1115	r1-Tnovel	ampC allele Type-2	(-)	Tn2008	(-)	(-)	(-)	(-)	(-)	(-)	(-)	(-)	(-)	(-)	(-)	(-)	(-)	(-)	(-)	(-)	(-)	(-)	(+)	(-)	(+)	(-)	(-)	(-)	(-)	(-)	(-)	(-)	(-)	(-)	(+)	(-)	(+)	(-)	(-)
MRSN21710	2013	USA	other clinical	Pancreatic secretion	JBKADA000000000	100	OCL7	KL9	1115	r3-T14,r1-Tnovel	ampC allele Type-2	(-)	Tn2008	(-)	(-)	(-)	(-)	(-)	(-)	(-)	(-)	(-)	(-)	(-)	(-)	(-)	(-)	(-)	(-)	(-)	(-)	(+)	(-)	(+)	(-)	(-)	(-)	(-)	(-)	(-)	(-)	(-)	(-)	(+)	(-)	(+)	(-)	(-)
MRSN21705	2013	USA	other	Unknown	JBKADB000000000	100	OCL7	KL9	1115	r3-T14, r1-Tnovel	ampC allele Type-2	(-)	Tn2008	(-)	(-)	(-)	(-)	(-)	(-)	(-)	(-)	(-)	(-)	(-)	(-)	(-)	(-)	(-)	(-)	(-)	(-)	(+)	(-)	(+)	(-)	(-)	(-)	(-)	(-)	(-)	(-)	(-)	(-)	(+)	(-)	(+)	(-)	(-)
MRSN21704	2014	USA	Respiratory	Respiratory	JBKADC000000000	100	OCL7	KL9	1115	r3-T14, r3-T61	ampC allele Type-2	(-)	Tn2008	(-)	(-)	(-)	(-)	(+)	(-)	(-)	(-)	(-)	(-)	(-)	(+)	(-)	(-)	(-)	(-)	(-)	(-)	(+)	(-)	(-)	(-)	(-)	(-)	(-)	(-)	(-)	(-)	(-)	(-)	(-)	(-)	(+)	(-)	(-)
MRSN21703	2014	USA	Respiratory	Respiratory	JBKADD000000000	99.91	OCL7	KL9	1115	r3-T14, r3-T60	ampC allele Type-2	(-)	Tn2008	(-)	(-)	(-)	(-)	(+)	(-)	(-)	(-)	(-)	(-)	(-)	(+)	(-)	(-)	(-)	(-)	(-)	(-)	(+)	(-)	(-)	(-)	(-)	(-)	(-)	(-)	(-)	(-)	(-)	(-)	(-)	(-)	(+)	(-)	(-)
MRSN21702	2014	USA	Blood	Blood	JBKADE000000000	100	OCL7	KL9	225	r3-T14, r1-Tnovel	ampC allele Type-2	(-)	Tn2008	(-)	(-)	(-)	(-)	(-)	(-)	(-)	(-)	(-)	(-)	(-)	(-)	(-)	(-)	(-)	(-)	(-)	(-)	(+)	(-)	(+)	(-)	(-)	(-)	(-)	(-)	(-)	(-)	(-)	(-)	(+)	(-)	(+)	(-)	(-)
MRSN19480	2013	USA	Respiratory	Respiratory	JBKADF000000000	100	OCL7	KL9	236	r3-T14, r1-Tnovel,r1-Tnovel	ampC allele Type-2	(-)	Tn2008	(-)	(-)	(-)	(-)	(-)	(-)	(-)	(-)	(-)	(-)	(-)	(-)	(-)	(-)	(-)	(-)	(-)	(-)	(+)	(-)	(+)	(-)	(-)	(-)	(-)	(-)	(-)	(-)	(-)	(-)	(+)	(-)	(+)	(-)	(-)
MRSN19479	2012	USA	Respiratory	Respiratory	JBKADG000000000	100	OCL7	KL9	236	r3-T14, r1-Tnovel	ampC allele Type-2	(-)	Tn2008	(-)	(-)	(-)	(-)	(-)	(-)	(-)	(-)	(-)	(-)	(-)	(-)	(-)	(-)	(-)	(-)	(-)	(-)	(+)	(-)	(+)	(-)	(-)	(-)	(-)	(-)	(-)	(-)	(-)	(-)	(+)	(-)	(+)	(-)	(-)
MRSN15120	2011	USA	Blood	Blood	JBKADH000000000	100	OCL7	KL9	236	r3-T14, r1-Tnovel	ampC allele Type-2	(-)	Tn2008	(-)	(-)	(-)	(-)	(-)	(-)	(-)	(-)	(-)	(-)	(-)	(-)	(-)	(-)	(-)	(-)	(-)	(-)	(+)	(-)	(+)	(-)	(-)	(-)	(-)	(-)	(-)	(-)	(-)	(-)	(+)	(-)	(+)	(-)	(-)
MRSN15119	2011	USA	Blood	Blood	JBKADI000000000	100	OCL7	KL9	236	r3-T14, r1-Tnovel	ampC allele Type-2	(-)	Tn2008	(-)	(-)	(-)	(-)	(-)	(-)	(-)	(-)	(-)	(-)	(-)	(-)	(-)	(-)	(-)	(-)	(-)	(-)	(+)	(-)	(+)	(-)	(-)	(-)	(-)	(-)	(-)	(-)	(-)	(-)	(+)	(-)	(+)	(-)	(-)
MRSN15117	2011	USA	other	n/a	JBKADJ000000000	100	OCL7	KL9	236	r3-T14,r3-T14, r1-Tnovel,r1-Tnovel	ampC allele Type-2	(-)	Tn2008	(-)	(-)	(-)	(-)	(-)	(-)	(-)	(-)	(-)	(-)	(-)	(-)	(-)	(-)	(-)	(-)	(-)	(-)	(+)	(-)	(+)	(-)	(-)	(-)	(-)	(-)	(-)	(-)	(-)	(-)	(+)	(-)	(+)	(-)	(-)
MRSN15116	2011	USA	other	n/a	CP179872	100	OCL7	KL9	236	r3-T14	ampC allele Type-2	(-)	Tn2008	(-)	(-)	(-)	(-)	(+)	(-)	(-)	(-)	(-)	(-)	(-)	(+)	(-)	(-)	(-)	(-)	(-)	(-)	(+)	(-)	(+)	(-)	(-)	(-)	(-)	(-)	(-)	(-)	(-)	(-)	(-)	(-)	(+)	(-)	(-)
MRSN15115	2011	USA	other	n/a	JBKADK000000000	100	OCL7	KL9	236	r3-T14,r1-Tnovel	ampC allele Type-2	(-)	Tn2008	(-)	(-)	(-)	(-)	(-)	(-)	(-)	(-)	(-)	(-)	(-)	(-)	(-)	(-)	(-)	(-)	(-)	(-)	(+)	(-)	(+)	(-)	(-)	(-)	(-)	(-)	(-)	(-)	(-)	(-)	(+)	(-)	(+)	(-)	(-)
MRSN15113	2011	USA	Blood	Blood	JBKADL000000000	100	OCL7	KL9	236	r3-T14,r1-Tnovel	ampC allele Type-2	(-)	Tn2008	(-)	(-)	(-)	(-)	(-)	(-)	(-)	(-)	(-)	(-)	(-)	(-)	(-)	(-)	(-)	(-)	(-)	(-)	(+)	(-)	(+)	(-)	(-)	(-)	(-)	(-)	(-)	(-)	(-)	(-)	(+)	(-)	(+)	(-)	(-)
MRSN15112	2011	USA	other	n/a	JBKADM000000000	100	OCL7	KL9	236	r3-T14,r1-Tnovel, r1-Tnovel	ampC allele Type-2	(-)	Tn2008	(-)	(-)	(-)	(-)	(-)	(-)	(-)	(-)	(-)	(-)	(-)	(-)	(-)	(-)	(-)	(-)	(-)	(-)	(+)	(-)	(+)	(-)	(-)	(-)	(-)	(-)	(-)	(-)	(-)	(-)	(+)	(-)	(+)	(-)	(-)
MRSN15110	2011	USA	other	n/a	JBKADN000000000	100	OCL7	KL9	236	r3-T14,r1-Tnovel	ampC allele Type-2	(-)	Tn2008	(-)	(-)	(-)	(-)	(-)	(-)	(-)	(-)	(-)	(-)	(-)	(-)	(-)	(-)	(-)	(-)	(-)	(-)	(+)	(-)	(+)	(-)	(-)	(-)	(-)	(-)	(-)	(-)	(-)	(-)	(+)	(-)	(+)	(-)	(-)
MRSN15109	2011	USA	other	Stool	JBKADO000000000	100	OCL7	KL9	236	r3-T14,r1 -Tnovel	ampC allele Type-2	(-)	Tn2008	(-)	(-)	(-)	(-)	(-)	(-)	(-)	(-)	(-)	(-)	(-)	(-)	(-)	(-)	(-)	(-)	(-)	(-)	(+)	(-)	(+)	(-)	(-)	(-)	(-)	(-)	(-)	(-)	(-)	(-)	(+)	(-)	(+)	(-)	(-)
MRSN15102	2013	USA	Surveillance	Surveillance	JBKADQ000000000	99.95	OCL7	KL9	236	r3-T14,r1-Tnovel,r1-Tnovel	ampC allele Type-2	(-)	Tn2008	(-)	(-)	(-)	(-)	(-)	(-)	(-)	(-)	(-)	(-)	(-)	(-)	(-)	(-)	(-)	(-)	(-)	(-)	(+)	(-)	(+)	(-)	(-)	(-)	(-)	(-)	(-)	(-)	(-)	(-)	(+)	(-)	(+)	(-)	(-)
MRSN15101	2013	USA	Surveillance	Surveillance	JBKADR000000000	100	OCL7	KL9	236	r3-T14, r3-T14 ,r3-Tnovel	ampC allele Type-2	(-)	Tn2008	(-)	(-)	(-)	(-)	(-)	(-)	(-)	(-)	(-)	(-)	(-)	(-)	(-)	(-)	(-)	(-)	(-)	(-)	(+)	(-)	(+)	(-)	(-)	(-)	(-)	(-)	(-)	(-)	(-)	(-)	(+)	(-)	(+)	(-)	(-)
MRSN15100	2013	USA	Surveillance	Surveillance	JBKADS000000000	100	OCL7	KL9	236	r3-T14,r1-Tnovel	ampC allele Type-2	(-)	Tn2008	(-)	(-)	(-)	(-)	(-)	(-)	(-)	(-)	(-)	(-)	(-)	(-)	(-)	(-)	(-)	(-)	(-)	(-)	(+)	(-)	(+)	(-)	(-)	(-)	(-)	(-)	(-)	(-)	(-)	(-)	(+)	(-)	(+)	(-)	(-)
MRSN15099	2013	USA	Surveillance	Surveillance	JBKADT000000000	100	OCL7	KL9	236	r3-T14,R1_r1-Tnovel,r1-Tnovel	ampC allele Type-2	(-)	Tn2008	(-)	(-)	(-)	(-)	(-)	(-)	(-)	(-)	(-)	(-)	(-)	(-)	(-)	(-)	(-)	(-)	(-)	(-)	(+)	(-)	(+)	(-)	(-)	(-)	(-)	(-)	(-)	(-)	(-)	(-)	(+)	(-)	(+)	(-)	(-)
MRSN15098	2013	USA	Surveillance	Surveillance	JBKADU000000000	100	OCL7	KL9	236	r3-T14,r1-T1	ampC allele Type-2	(-)	Tn2008	(-)	(-)	(-)	(-)	(-)	(-)	(-)	(-)	(-)	(-)	(-)	(-)	(-)	(-)	(-)	(-)	(-)	(-)	(+)	(-)	(+)	(-)	(-)	(-)	(-)	(-)	(-)	(-)	(-)	(-)	(+)	(-)	(+)	(-)	(-)
MRSN15097	2013	USA	Surveillance	Surveillance	JBKADV000000000	100	OCL7	KL9	236	r3-T14	ampC allele Type-2	(-)	Tn2008	(-)	(-)	(-)	(-)	(-)	(-)	(-)	(-)	(-)	(-)	(-)	(-)	(-)	(-)	(-)	(-)	(-)	(-)	(+)	(-)	(+)	(-)	(-)	(-)	(-)	(-)	(-)	(-)	(-)	(-)	(+)	(-)	(+)	(-)	(-)
MRSN15096	2013	USA	other	n/a	JBKADW000000000	100	OCL7	KL9	236	r3-T14, R1_r1-Tnovel	ampC allele Type-2	(-)	Tn2008	(-)	(-)	(-)	(-)	(-)	(-)	(-)	(-)	(-)	(-)	(-)	(-)	(-)	(-)	(-)	(-)	(-)	(-)	(+)	(-)	(+)	(-)	(-)	(-)	(-)	(-)	(-)	(-)	(-)	(-)	(+)	(-)	(+)	(-)	(-)
MRSN15095	2013	USA	Surveillance	Surveillance	JBKADX000000000	100	OCL7	KL9	236	r3-T14 ,R1_r1-Tnovel	ampC allele Type-2	(-)	Tn2008	(-)	(-)	(-)	(-)	(-)	(-)	(-)	(-)	(-)	(-)	(-)	(-)	(-)	(-)	(-)	(-)	(-)	(-)	(+)	(-)	(+)	(-)	(-)	(-)	(-)	(-)	(-)	(-)	(-)	(-)	(+)	(-)	(+)	(-)	(-)
MRSN15094	2013	USA	Respiratory	Respiratory	JBKADY000000000	100	OCL7	KL9	236	r3-T14	ampC allele Type-2	(-)	Tn2008	(-)	(-)	(-)	(-)	(-)	(-)	(-)	(-)	(-)	(-)	(-)	(-)	(-)	(-)	(-)	(-)	(-)	(-)	(+)	(-)	(+)	(-)	(-)	(-)	(-)	(-)	(-)	(-)	(-)	(-)	(+)	(-)	(+)	(-)	(-)
MRSN15092	2011	USA	Respiratory	Respiratory	JBKADZ000000000	100	OCL7	KL9	236	r1-T17, r1-Tnovel	ampC allele Type-2	(-)	Tn2008	(-)	(-)	(-)	(-)	(-)	(-)	(-)	(-)	(-)	(-)	(-)	(-)	(-)	(-)	(-)	(-)	(-)	(-)	(+)	(-)	(+)	(-)	(-)	(-)	(-)	(-)	(-)	(-)	(-)	(-)	(-)	(-)	(+)	(-)	(-)
MRSN15090	2011	USA	Blood	Blood	JBKAEA000000000	100	OCL7	KL9	236	r3-T14,r1-Tnovel,R1_r1-Tnovel, r1-Tnovel	ampC allele Type-2	(-)	Tn2008	(-)	(-)	(-)	(-)	(-)	(-)	(-)	(-)	(-)	(-)	(-)	(-)	(-)	(-)	(-)	(-)	(-)	(-)	(+)	(-)	(+)	(-)	(-)	(-)	(-)	(-)	(-)	(-)	(-)	(-)	(+)	(-)	(+)	(-)	(-)
MRSN15089	2011	USA	Respiratory	Respiratory	JBKAEB000000000	100	OCL7	KL9	236	r3-T14,R1_r1-T7,r3-T14,R1_r1-Tnovel1 ,r1-Tnovel	ampC allele Type-2	(-)	Tn2008	(-)	(-)	(-)	(-)	(-)	(-)	(-)	(-)	(-)	(-)	(-)	(-)	(-)	(-)	(-)	(-)	(-)	(-)	(+)	(-)	(+)	(-)	(-)	(-)	(-)	(-)	(-)	(-)	(-)	(-)	(+)	(-)	(+)	(-)	(-)
LACPHL-BACT-2023-00119	2023	USA	Wound	wound	JAVVAY000000000	100	OCL7	KL9	236	r3-T14	ampC allele Type-2	(-)	Tn2008	(-)	(-)	(-)	(-)	(-)	(-)	(-)	(-)	(-)	(-)	(-)	(-)	(-)	(-)	(-)	(-)	(-)	(-)	(+)	(-)	(+)	(-)	(-)	(-)	(-)	(-)	(-)	(-)	(-)	(-)	(-)	(-)	(+)	(-)	(-)
LACPHL-BACT-2023-00037	2023	USA	Blood	blood	NZ_JAVDMQ000000000.1	100	OCL7	KL9	236	r3-T14	ampC allele Type-2	(-)	Tn2008	(-)	(-)	(-)	(-)	(-)	(-)	(-)	(-)	(-)	(-)	(-)	(-)	(-)	(-)	(-)	(-)	(-)	(-)	(+)	(-)	(+)	(-)	(-)	(-)	(-)	(-)	(-)	(-)	(-)	(-)	(-)	(-)	(+)	(-)	(-)
LACPHL-BACT-2023-00006	2023	USA	urine	urine	JAVDLL000000000	100	OCL7	KL22	225	r3-T14	ampC allele Type-2	(-)	Tn2008	(-)	(-)	(-)	(-)	(-)	(-)	(-)	(-)	(-)	(-)	(-)	(-)	(-)	(-)	(-)	(-)	(-)	(-)	(+)	(-)	(+)	(-)	(-)	(-)	(-)	(-)	(-)	(-)	(-)	(-)	(-)	(-)	(+)	(-)	(-)
AB1057	2003	USA	clinical	clinical	SAMN14669772	100	OCL7	KL9	236	r3-T14,r1-Tnovel	ampC allele Type-2	(-)	(-)	(+)	(-)	(-)	(-)	(+)	(-)	(-)	(-)	(-)	(-)	(-)	(+)	(-)	(-)	(-)	(-)	(-)	(-)	(+)	(-)	(+)	(-)	(-)	(-)	(-)	(-)	(-)	(-)	(-)	(-)	(-)	(-)	(+)	(-)	(-)
2021QW-00040	2021	USA	Blood	blood	ABDBFC000000000.4	100	OCL7	KL9	236	r3-T14,r3-T4	ampC allele Type-2	(-)	Tn2006	(-)	(-)	(-)	(-)	(-)	(-)	(-)	(-)	(-)	(-)	(-)	(-)	(-)	(-)	(-)	(-)	(-)	(-)	(+)	(-)	(+)	(-)	(-)	(-)	(-)	(-)	(-)	(-)	(-)	(-)	(-)	(-)	(+)	(-)	(-)
2021JQ-00470	2021	USA	clinical	clinical	ABFHMH000000000.3	100	OCL7	KL9	236	r3-T14	ampC allele Type-2	(-)	Tn2006	(-)	(-)	(-)	(-)	(-)	(-)	(-)	(-)	(-)	(-)	(-)	(-)	(-)	(-)	(-)	(-)	(-)	(-)	(+)	(-)	(+)	(-)	(-)	(-)	(-)	(-)	(-)	(-)	(-)	(-)	(-)	(-)	(+)	(-)	(-)
2021GN-00070	2021	USA	clinical	clinical	ABANQW000000000.3	100	OCL7	KL9	236	r3-T14	ampC allele Type-2	(-)	Tn2006	(-)	(-)	(-)	(-)	(-)	(-)	(-)	(-)	(-)	(-)	(-)	(-)	(-)	(-)	(-)	(-)	(-)	(-)	(+)	(-)	(+)	(-)	(-)	(-)	(-)	(-)	(-)	(-)	(-)	(-)	(-)	(-)	(+)	(-)	(-)
2020JQ-00126	2020	USA	Wound	wound	ABDVEQ000000000.3	100	OCL7	KL9	236	r3-T14	ampC allele Type-2	(-)	Tn2006	(-)	(-)	(-)	(-)	(-)	(-)	(-)	(-)	(-)	(-)	(-)	(-)	(-)	(-)	(-)	(-)	(-)	(-)	(+)	(-)	(+)	(-)	(-)	(-)	(-)	(-)	(-)	(-)	(-)	(-)	(-)	(-)	(+)	(-)	(-)
2020JQ-00124	2020	USA	Wound	wound	ABDVEU000000000.3	100	OCL7	KL9	236	r3-T14	ampC allele Type-2	(-)	Tn2006	(-)	(-)	(-)	(-)	(-)	(-)	(-)	(-)	(-)	(-)	(-)	(-)	(-)	(-)	(-)	(-)	(-)	(-)	(+)	(-)	(+)	(-)	(-)	(-)	(-)	(-)	(-)	(-)	(-)	(-)	(-)	(-)	(+)	(-)	(-)
2020JQ-00085	2019	USA	Wound	wound	ABDTYX000000000.3	100	OCL7	KL9	236	r3-T14	ampC allele Type-2	(-)	Tn2006	(-)	(-)	(-)	(-)	(-)	(-)	(-)	(-)	(-)	(-)	(-)	(-)	(-)	(-)	(-)	(-)	(-)	(-)	(+)	(-)	(+)	(-)	(-)	(-)	(-)	(-)	(-)	(-)	(-)	(-)	(-)	(-)	(+)	(-)	(-)
L071	2013	Brazil	Blood	blood	JACDYM000000000	100	OCL7	KL9	236	r3-T1,r3-T13	ampC allele type-3	(-)	Tn2008	(-)	(-)	(-)	(-)	(-)	(-)	(-)	(-)	(-)	(-)	(-)	(-)	(-)	(-)	(-)	(-)	(-)	(-)	(-)	(-)	(+)	(-)	(-)	(-)	(-)	(-)	(-)	(-)	(-)	(+)	(-)	(-)	(-)	(-)	(-)
CCBH29253	2020	Brazil	Blood	blood	NZ_JAMKDM000000000.1	100	OCL7	KL2	236	r3-T13	ampC allele type-3	(-)	Tn2008	(-)	(-)	(-)	(-)	(+)	(-)	(-)	(-)	(-)	(-)	(-)	(+)	(+)	(-)	(-)	(-)	(-)	(-)	(+)	(-)	(+)	(-)	(-)	(-)	(-)	(-)	(-)	(-)	(-)	(-)	(-)	(-)	(+)	(-)	(+)
CCBH29179	2020	Brazil	Blood	blood	JABLWP000000000	100	OCL7	KL9	236	r3-T3,r3-T14,r3-T13	ampC allele type-3	(-)	Tn2008	(-)	(-)	(-)	(-)	(-)	(-)	(-)	(-)	(-)	(-)	(-)	(-)	(-)	(-)	(-)	(-)	(-)	(-)	(-)	(-)	(-)	(-)	(-)	(-)	(-)	(-)	(-)	(-)	(-)	(-)	(-)	(-)	(-)	(-)	(-)
Acb_7	2012	Brazil	other clinical	cerebrospinal fluid	JAIEUU000000000	100	OCL7	KL22	225	r3-T1,r3-Tnovel,r3-T13	ampC allele type-3	(-)	(-)	(-)	(-)	(-)	(+)	(-)	(-)	(-)	(-)	(-)	(-)	(-)	(-)	(-)	(-)	(-)	(-)	(-)	(-)	(-)	(-)	(+)	(-)	(-)	(-)	(-)	(-)	(-)	(-)	(-)	(-)	(-)	(-)	(-)	(-)	(-)
Acb_46	2014	Brazil	other clinical	tracheal secretion	JAIEWG000000000	100	OCL7	KL22	225	r3-T3,r3-T94,r3-T77,r3-T14	ampC allele type-3	(-)	(-)	(-)	(-)	(-)	(+)	(-)	(-)	(-)	(-)	(-)	(-)	(-)	(-)	(-)	(-)	(-)	(-)	(-)	(-)	(-)	(-)	(-)	(-)	(-)	(-)	(-)	(-)	(-)	(-)	(-)	(+)	(-)	(-)	(-)	(-)	(-)
Acb_43	2014	Brazil	Blood	blood	JAIEWD000000000	100	OCL7	KL22	225	r3-T3,r3-T94,r3-T77,r3-T14,r3-T13,r3-T13	ampC allele type-3	(-)	(-)	(-)	(-)	(-)	(+)	(-)	(-)	(-)	(-)	(-)	(-)	(-)	(-)	(-)	(-)	(-)	(-)	(-)	(-)	(-)	(-)	(-)	(-)	(-)	(-)	(-)	(-)	(-)	(-)	(-)	(+)	(-)	(-)	(-)	(-)	(-)
Acb_37	2014	Brazil	other clinical	tracheal secretion	JAIEVX000000000	100	OCL7	KL9	236	r3-T3, r3-T13,r3-T13,r3-T1,r3-T14	ampC allele type-3	(-)	(-)	(-)	(-)	(-)	(+)	(-)	(-)	(-)	(-)	(-)	(-)	(-)	(-)	(-)	(-)	(-)	(-)	(-)	(-)	(-)	(-)	(-)	(-)	(-)	(-)	(-)	(-)	(-)	(-)	(-)	(+)	(-)	(-)	(+)	(-)	(-)
Acb_34	2014	Brazil	urine	urine	JAIEVU000000000	98.8	OCL7	KL22	225	r3-T3, r3-T14, r3-T13	ampC allele type-3	(-)	(-)	(-)	(-)	(-)	(-)	(-)	(-)	(-)	(-)	(-)	(-)	(-)	(-)	(-)	(-)	(-)	(-)	(-)	(-)	(-)	(-)	(+)	(-)	(-)	(-)	(-)	(-)	(-)	(-)	(-)	(-)	(-)	(-)	(-)	(-)	(-)
Acb_3	2012	Brazil	other clinical	cerebrospinal fluid	JAIEUQ000000000	100	OCL7	KL22	225	r3-T3,r3-T13,r3-T14	ampC allele type-3	(-)	(-)	(-)	(-)	(-)	(+)	(-)	(-)	(-)	(-)	(-)	(-)	(-)	(-)	(-)	(-)	(-)	(-)	(-)	(-)	(-)	(-)	(+)	(-)	(-)	(-)	(-)	(-)	(-)	(-)	(-)	(+)	(-)	(-)	(+)	(-)	(-)
Acb_25	2010	Brazil	Blood	blood	JAIEVM000000000	100	OCL7	KL9	236	r3-T3,r3_14,r3-T1	ampC allele type-3	(-)	(-)	(-)	(-)	(-)	(+)	(-)	(-)	(-)	(-)	(-)	(-)	(-)	(-)	(-)	(-)	(-)	(-)	(-)	(-)	(-)	(-)	(-)	(-)	(-)	(-)	(-)	(-)	(-)	(-)	(-)	(+)	(-)	(-)	(+)	(-)	(+)
Acb_14	2014	Brazil	other clinical	tracheal secretion	JAIEVB000000000	100	OCL7	KL22	225	r3-T1,r3-T13	ampC allele type-3	(-)	(-)	(-)	(-)	(-)	(+)	(-)	(-)	(-)	(-)	(-)	(-)	(-)	(-)	(-)	(-)	(-)	(-)	(-)	(-)	(-)	(-)	(-)	(-)	(-)	(-)	(-)	(-)	(-)	(-)	(-)	(-)	(-)	(-)	(-)	(-)	(-)
Acb_12	2012	Brazil	other clinical	peritoneal fluid	NZ_JAIEUZ000000000.1	100	OCL7	KL9	236	r3-T3,r3-T1,r3-T14,r3-T94,r3-Tnovel	ampC allele type-3	(-)	(-)	(-)	(-)	(-)	(+)	(-)	(-)	(-)	(-)	(-)	(-)	(-)	(-)	(-)	(-)	(-)	(-)	(-)	(-)	(-)	(-)	(+)	(-)	(-)	(-)	(-)	(-)	(-)	(-)	(-)	(+)	(-)	(-)	(-)	(-)	(-)
Acb_10	2012	Brazil	Blood	blood	JAIEUX000000000	100	OCL7	KL81	692	r3-T13,r3-T3,r3-T1,r3-T14	ampC allele type-3	(-)	(-)	(-)	(-)	(-)	(+)	(-)	(-)	(-)	(-)	(-)	(-)	(-)	(-)	(-)	(-)	(-)	(-)	(-)	(-)	(-)	(-)	(-)	(-)	(-)	(-)	(-)	(-)	(-)	(-)	(-)	(+)	(-)	(-)	(+)	(-)	(-)
928_16	2016	Brazil	Surveillance	Surveillance swab	JABLVU000000000	100	OCL7	KL22	225	r3-T3,r3-T1	ampC allele type-3	(-)	Tn2008	(-)	(-)	(-)	(-)	(-)	(-)	(-)	(-)	(-)	(-)	(-)	(-)	(-)	(-)	(-)	(-)	(-)	(-)	(-)	(-)	(+)	(-)	(-)	(-)	(-)	(-)	(-)	(-)	(-)	(+)	(-)	(-)	(+)	(-)	(-)
804_16	2016	Brazil	CSF	CSF	NZ_JACDYU000000000.1	100	OCL7	KL2	236	r3-T3, r3-T13,r3-T1, r1-Tnovel	ampC allele type-3	(-)	Tn2008	(-)	(-)	(-)	(-)	(-)	(-)	(-)	(-)	(-)	(-)	(-)	(-)	(-)	(-)	(-)	(-)	(-)	(-)	(-)	(-)	(-)	(-)	(-)	(-)	(-)	(-)	(-)	(-)	(-)	(-)	(-)	(-)	(-)	(-)	(-)
767_16	2016	Brazil	urine	urine	JABLVI000000000	100	OCL7	KL2	2141	r3-T3,r3-T13,r3-T14	ampC allele type-3	(-)	Tn2008	(-)	(-)	(-)	(-)	(-)	(-)	(-)	(-)	(-)	(-)	(-)	(-)	(-)	(-)	(-)	(-)	(-)	(-)	(-)	(-)	(+)	(-)	(-)	(-)	(-)	(-)	(-)	(-)	(-)	(+)	(-)	(-)	(+)	(-)	(-)
67_16	2016	Brazil	urine	urine	JABLVG000000000	100	OCL7	KL9	236	r3-T1,r3-T13	ampC allele type-3	(-)	Tn2008	(-)	(-)	(-)	(-)	(-)	(-)	(-)	(-)	(-)	(-)	(-)	(-)	(-)	(-)	(-)	(-)	(-)	(-)	(-)	(-)	(-)	(-)	(-)	(-)	(-)	(-)	(-)	(-)	(-)	(-)	(-)	(-)	(-)	(-)	(-)
606_16	2016	Brazil	Blood	blood	JACDYJ000000000	100	OCL7	KL2	236	r3-T3,r3-T14,r3-T1	ampC allele type-3	(-)	(-)	(-)	(-)	(-)	(-)	(-)	(-)	(-)	(-)	(-)	(-)	(-)	(-)	(-)	(+)	(-)	(-)	(-)	(-)	(+)	(-)	(+)	(-)	(-)	(-)	(-)	(-)	(-)	(-)	(-)	(-)	(-)	(-)	(+)	(-)	(-)
503_16	2016	Brazil	Respiratory	upper respiratory tract	NZ_JACDYK000000000.1	100	OCL9	KL22	225	R3-T1, r3-T13	ampC allele Type-3	(-)	Tn2008	(-)	(-)	(-)	(-)	(-)	(-)	(-)	(-)	(-)	(-)	(-)	(-)	(-)	(-)	(-)	(-)	(-)	(-)	(-)	(-)	(+)	(-)	(-)	(-)	(-)	(-)	(-)	(-)	(-)	(+)	(-)	(-)	(-)	(-)	(-)
483_16	2016	Brazil	urine	urine	JACDYS000000000	100	OCL7	KL22	225	r3-T4, r3-T13,r3-T1,r1-Tnovel	ampC allele type-3	(-)	Tn2008	(-)	(-)	(-)	(-)	(+)	(-)	(-)	(-)	(-)	(-)	(-)	(+)	(+)	(-)	(-)	(-)	(-)	(-)	(+)	(-)	(+)	(-)	(-)	(-)	(-)	(-)	(-)	(-)	(-)	(+)	(-)	(-)	(+)	(-)	(+)
479_16	2016	Brazil	Blood	blood	JABLVK000000000	100	OCL7	KL2	236	r3-T14	ampC allele Type-3	(-)	Tn2008	(-)	(-)	(-)	(-)	(-)	(-)	(-)	(-)	(-)	(-)	(-)	(-)	(-)	(-)	(-)	(-)	(-)	(-)	(-)	(-)	(+)	(-)	(-)	(-)	(-)	(-)	(-)	(-)	(-)	(+)	(-)	(-)	(+)	(-)	(-)
399_16	2016	Brazil	Respiratory	tracheal secretion	JACDYF000000000	100	OCL7	KL3	225	r3-T1,r3-T13	ampC allele type-3	(-)	Tn2008	(-)	(-)	(-)	(-)	(+)	(-)	(-)	(-)	(-)	(-)	(-)	(+)	(-)	(-)	(-)	(-)	(-)	(-)	(+)	(-)	(+)	(-)	(-)	(-)	(-)	(-)	(-)	(-)	(-)	(+)	(-)	(-)	(+)	(-)	(+)
359_16	2016	Brazil	urine	urine	JABLVS000000000	100	OCL7	KL22	225	r3-T3	ampC allele type-3	(-)	Tn2008	(-)	(-)	(-)	(-)	(-)	(-)	(-)	(-)	(-)	(-)	(-)	(-)	(-)	(-)	(-)	(-)	(-)	(-)	(-)	(-)	(+)	(-)	(-)	(-)	(-)	(-)	(-)	(-)	(-)	(+)	(-)	(-)	(-)	(-)	(-)
209_16	2016	Brazil	wound	Pressure ulcer	JACDYP000000000	100	OCL7	KL9	236	r3-T3, r3-T13,r3-T1	ampC allele Type-3	(-)	Tn2008	(-)	(-)	(-)	(-)	(-)	(-)	(-)	(-)	(-)	(-)	(-)	(-)	(-)	(-)	(-)	(-)	(-)	(-)	(-)	(-)	(+)	(-)	(-)	(-)	(-)	(-)	(-)	(-)	(-)	(+)	(-)	(-)	(-)	(-)	(-)
LBMM_6399	2020	Egypt	Blood	blood	NZ_JARNLK000000000.1	100	OCL7	KL9	236	r3-T60,r3-T60,r3-T14,r3-T13,r1,Tnovel,r1-Tnovel,r3-T60,r3-T60	ampC allele type-3	(-)	Tn2008	(-)	(-)	(-)	(-)	(+)	(-)	(-)	(-)	(-)	(-)	(-)	(-)	(-)	(-)	(-)	(-)	(-)	(-)	(+)	(-)	(+)	(+)	(+)	(-)	(-)	(-)	(-)	(-)	(-)	(+)	(-)	(+)	(+)	(-)	(-)
A31	2010	Egypt	other	n/a	JACSTL000000000	100	OCL7	KL2	236	r3-T13, r3-T14,r3-T3,r3-Tnovel	ampC allele type-3	(-)	Tn2008	(-)	(-)	(-)	(-)	(+)	(-)	(-)	(-)	(-)	(-)	(-)	(+)	(-)	(-)	(-)	(-)	(-)	(-)	(-)	(-)	(-)	(-)	(-)	(-)	(-)	(-)	(-)	(-)	(-)	(-)	(-)	(-)	(+)	(-)	(-)
L060	2012	Brazil	Blood	blood	JACDYM000000000	100	OCL7	KL3	225	r3-T14,r3-T13,r3-T55	ampC allele type-4	(-)	Tn2008	(-)	(-)	(-)	(-)	(-)	(-)	(-)	(-)	(-)	(-)	(-)	(-)	(-)	(-)	(-)	(-)	(-)	(-)	(-)	(-)	(+)	(-)	(-)	(-)	(-)	(-)	(-)	(-)	(-)	(-)	(-)	(-)	(-)	(-)	(-)
L019	2010	Brazil	Blood	blood	NZ_JABLWK000000000.1	99.73	OCL7	KL9	236	r3-T3,r3-T23,r3-T14,r3-T55	ampC allele type-4	(-)	Tn2008	(-)	(-)	(-)	(-)	(-)	(-)	(-)	(-)	(-)	(-)	(-)	(-)	(-)	(-)	(-)	(-)	(-)	(-)	(+)	(-)	(+)	(-)	(-)	(-)	(-)	(-)	(-)	(-)	(-)	(+)	(-)	(-)	(+)	(+)	(-)
CCBH5233	2009	Brazil	other	n/a	LAXF00000000	100	OCL7	KL9	236	r3-T60,r3-T3,r3-T14,r3-T60,rP-T1	ampC allele type-4	(-)	Tn2008	(-)	(-)	(-)	(-)	(+)	(-)	(-)	(-)	(-)	(-)	(-)	(+)	(-)	(-)	(-)	(-)	(-)	(-)	(-)	(-)	(+)	(-)	(-)	(-)	(-)	(-)	(-)	(-)	(-)	(-)	(-)	(-)	(+)	(-)	(-)
ARC7016	2019	Brazil	other	n/a	CAJHFM000000000	100	OCL7	KL9	NA	r3-T14,r3-T60	ampC allele type-4	Is-oxa51	Tn2008	(-)	(+)	(-)	(-)	(+)	(-)	(-)	(+)	(-)	(-)	(+)	(-)	(-)	(-)	(-)	(+)	(-)	(-)	(+)	(+)	(+)	(-)	(+)	(-)	(+)	(-)	(-)	(-)	(-)	(+)	(-)	(+)	(+)	(-)	(-)
914_16	2016	Brazil	urine	urine	JABLWT000000000	99.73	OCL7	KL9	236	r3-T3,r3-T13,r3-T14	ampC allele type-4	Is-oxa51	Tn2008	(-)	(-)	(-)	(-)	(-)	(-)	(-)	(-)	(-)	(-)	(-)	(-)	(-)	(-)	(-)	(-)	(-)	(-)	(-)	(-)	(+)	(-)	(-)	(-)	(-)	(-)	(-)	(-)	(-)	(-)	(-)	(-)	(+)	(-)	(-)
697_16	2016	Brazil	CSF	cerebrospinal fluid	JABLWS000000000	100	OCL7	KL22	225	r3-T14,r3-T13	ampC allele type-4	(-)	Tn2008	(-)	(-)	(-)	(-)	(-)	(-)	(-)	(-)	(-)	(-)	(-)	(-)	(-)	(-)	(-)	(-)	(-)	(-)	(-)	(-)	(+)	(-)	(-)	(-)	(-)	(-)	(-)	(-)	(-)	(-)	(-)	(-)	(+)	(-)	(-)
4cASbagRosa	2018	Brazil	other	Hand	NZ_JABBYU000000000.1	100	OCL7	KL22	225	r3-T14	ampC allele type-4	(-)	Tn2008	(-)	(-)	(-)	(+)	(-)	(-)	(-)	(-)	(-)	(-)	(-)	(-)	(-)	(-)	(-)	(-)	(-)	(-)	(-)	(-)	(-)	(-)	(-)	(-)	(-)	(-)	(-)	(-)	(-)	(-)	(-)	(-)	(+)	(-)	(-)
3aASbag	2019	Brazil	other	Hand	NZ_JABBYT000000000.1	100	OCL7	KL22	225	r3-T14 -r3-T14,r3-T14	ampC allele type-4	Is-oxa51	Tn2008	(-)	(-)	(-)	(-)	(+)	(-)	(-)	(-)	(-)	(-)	(-)	(+)	(+)	(-)	(-)	(-)	(-)	(-)	(+)	(-)	(-)	(-)	(-)	(-)	(-)	(-)	(-)	(-)	(-)	(-)	(-)	(-)	(+)	(-)	(+)
26MCbag	2016	Brazil	other	hand	NZ_JABBYV000000000.1	100	OCL7	KL2	236	---	ampC allele type-4	Is-oxa51	Tn2008	(-)	(-)	(-)	(-)	(-)	(-)	(-)	(-)	(-)	(-)	(-)	(-)	(-)	(-)	(-)	(-)	(-)	(-)	(-)	(-)	(+)	(-)	(-)	(-)	(-)	(-)	(-)	(-)	(-)	(+)	(-)	(-)	(+)	(-)	(-)
261_16	2016	Brazil	Respiratory	bronchoalveolar lavage	JACDYZ000000000	100	OCL7	KL2	236	rP-T1,r3-T13 -r3-T14,r3-T60	ampC allele type-4	(-)	Tn2008	(-)	(-)	(-)	(-)	(+)	(-)	(-)	(-)	(-)	(-)	(-)	(+)	(+)	(-)	(-)	(-)	(-)	(-)	(+)	(-)	(+)	(-)	(-)	(-)	(-)	(-)	(-)	(-)	(-)	(+)	(-)	(-)	(+)	(-)	(+)
244_16	2016	Brazil	Respiratory	bronchoalveolar lavage	JABLVA000000000	100	OCL7	KL22	236	r3-T14	ampC allele type-4	Is-oxa51	Tn2008	(-)	(-)	(-)	(-)	(-)	(-)	(-)	(-)	(-)	(-)	(-)	(-)	(-)	(-)	(-)	(-)	(-)	(-)	(-)	(-)	(+)	(-)	(-)	(-)	(-)	(-)	(-)	(-)	(-)	(+)	(-)	(-)	(-)	(-)	(-)
10042	2017	Brazil	Blood	Blood	SAMN14929065	100	OCL7	KL2	236	r3-T3, r3-T14,r3-T13,r3-T60,r3-T60,r3-T1	ampC allele type-4	Is-oxa51	Tn2008	(-)	(-)	(-)	(-)	(+)	(-)	(-)	(-)	(-)	(-)	(-)	(+)	(-)	(-)	(-)	(-)	(-)	(-)	(-)	(-)	(-)	(-)	(-)	(-)	(-)	(-)	(-)	(-)	(-)	(-)	(-)	(-)	(+)	(-)	(-)
AB1058	2003	USA	clinical	clinical	SAMN14669773	100	OCL7	KL9	236	rP-T1, r3-T14,r3-T60, r3-T60,r3-T13,r3-T60	ampC allele type-4	(-)	(-)	(-)	(-)	(-)	(-)	(-)	(-)	(-)	(-)	(-)	(-)	(-)	(-)	(-)	(-)	(-)	(-)	(-)	(+)	(-)	(-)	(+)	(-)	(-)	(-)	(-)	(-)	(-)	(-)	(+)	(-)	(-)	(-)	(+)	(-)	(-)
MRSN15106	2011	USA	Surveillance	Surveillance	JBKADP000000000	100	OCL7	KL9	236	r3-T3,r3-T14,r3-T13	ampC allele Type-5	(-)	Tn2008	(-)	(-)	(-)	(-)	(-)	(-)	(-)	(-)	(-)	(-)	(-)	(-)	(-)	(-)	(-)	(-)	(-)	(-)	(-)	(-)	(+)	(-)	(-)	(-)	(-)	(-)	(-)	(-)	(-)	(-)	(-)	(-)	(+)	(-)	(-)
MRSN15091	2011	USA	other	n/a	CP179883	100	OCL7	KL9	236	r3-T3, r3-T14, r3-T13	ampC allele Type-5	(-)	Tn2008	(-)	(-)	(-)	(-)	(-)	(-)	(-)	(-)	(-)	(-)	(-)	(-)	(-)	(-)	(-)	(-)	(-)	(-)	(-)	(-)	(+)	(-)	(-)	(-)	(-)	(-)	(-)	(-)	(-)	(-)	(-)	(-)	(+)	(-)	(-)
LIM3695	Unknown	Brazil	Blood	blood	MANN00000000	97.52	OCL7	KL235	104	r1-Tnovel,r1-Tnovel,r3-T3,r3-T14,r3-T13,r3-T60	ampC allele type-6	(-)	(-)	(-)	(-)	(-)	(-)	(-)	(-)	(-)	(-)	(-)	(-)	(-)	(-)	(-)	(-)	(-)	(-)	(-)	(-)	(-)	(-)	(+)	(-)	(-)	(-)	(-)	(-)	(-)	(-)	(-)	(-)	(-)	(-)	(-)	(-)	(-)
Ab06	2004	Brazil	Blood	blood	LMBM00000000	98.64	OCL7	KL9	236	r3-T3,r3-T14,r3-T13,r3-Tnovel	ampC allele type-6	(-)	(-)	(-)	(-)	(-)	(-)	(-)	(-)	(-)	(-)	(-)	(+)	(-)	(-)	(-)	(-)	(-)	(+)	(-)	(-)	(-)	(-)	(+)	(-)	(-)	(-)	(-)	(-)	(-)	(-)	(-)	(+)	(-)	(-)	(+)	(-)	(-)
Ab03	2003	Brazil	Blood	blood	LMZH00000000	99.95	OCL7	KL22	225	r3-T3,r3-T13,r3-T14,r3-Tnovel,r3-Tnovel	ampC allele type-6	(-)	(-)	(-)	(-)	(-)	(-)	(-)	(-)	(-)	(-)	(-)	(-)	(-)	(-)	(-)	(-)	(-)	(-)	(-)	(-)	(-)	(-)	(+)	(-)	(-)	(-)	(-)	(-)	(-)	(-)	(-)	(-)	(-)	(-)	(+)	(-)	(-)
648_16	2016	Brazil	Blood	blood	NZ_JACDYE000000000.1	100	OCL7	KL22	225	r3-T14	ampC allele type-7	(-)	Tn2008	(-)	(-)	(-)	(-)	(-)	(-)	(-)	(-)	(-)	(-)	(-)	(-)	(-)	(-)	(-)	(-)	(-)	(-)	(-)	(-)	(+)	(-)	(-)	(-)	(-)	(-)	(-)	(-)	(-)	(+)	(-)	(-)	(-)	(-)	(-)
182122	2018	Brazil	CSF	CSF	DADAJV000000000.1	100	OCL7	KL2	2141	r3-T14, r3-T13, r3-T1	ampC allele type-7	(-)	Tn2008	(-)	(-)	(-)	(-)	(-)	(-)	(-)	(-)	(-)	(-)	(-)	(-)	(-)	(-)	(-)	(-)	(-)	(-)	(-)	(-)	(+)	(-)	(-)	(-)	(-)	(-)	(-)	(-)	(-)	(-)	(-)	(-)	(-)	(-)	(-)
